# Supplementary material for: Protein–Protein Interactions in Base Excision Repair
Source: Biomolecules. 2025 Jun 18;15(6):890. doi: 10.3390/biom15060890 (PMC12190888; doi:10.3390/biom15060890)
Supplement: Supplementary file 1 [file biomolecules-15-00890-s001.zip]

Archive with 1 entries (1 files):
- biomolecules-3660987-supplementary.pdf
